# Supplementary material for: Neanderthal hunting strategies inferred from mortality profiles within the Abric Romaní sequence
Source: PLoS One. 2017 Nov 22;12(11):e0186970. doi: 10.1371/journal.pone.0186970 (PMC5699840; doi:10.1371/journal.pone.0186970)
Supplement: S1 Table — (XLSX) [file pone.0186970.s001.xlsx]

## Sheet: Equids
Level	Reference	Individual	Side	Dental series	Crown Height (mm)
					dp2/P2	dp3/P3	dp4/P4	M1	M2	M3
E	AR85 CIII U51 10/P58 182/AR 98 N42 1	Mand. Eq. 1	Left	P3 M3 M2
E	AR92 T48 131/P42 19	Mand. Eq. 2	Right	dp3 dp4		29.28
H	AR 90 2.25 P49 24	Mand. Eq. 1	Left	P2 P3	43.61	61.59
I	AR92 N52 2 / P49 12	Mand. Eq. 1	Left	M2 M3
I	AR91 P49 13/K55 1/L53 1/L49 6	Mand. Eq. 2	Right	M3 dp2 dp3 dp4	16.27	20.36	34.49
I	AR 91 R30 5	Mand. Eq. 3	Left	M1 M2 M3
I	AR 91 M49-R S/C /G60 S/C /M46 2	Mand. Eq. 4	Right	P3 P4 M1 M3
I	AR 91 CIII S50 8/S50 9/J49 12	Mand. Eq. 4	Left	P4 P3 M3
I	AR 91 CIII Q51 9	Mand. Eq. 5	Left	P3
Ja	AR94 O48 35/I64 14/L56 89/L55 27/L58 44	Mand. Eq. 1	Left	P2 P3 M1 M2 M3
Ja	AR94 K57 106/K57 81/K57 94/ L48 59	Mand. Eq. 1	Right	P2 P3 P4 M1 M2 M3				56.17
Ja	AR94 L51 70/ AR95 J63 4	Mand. Eq. 10	Left	M2 M3 M1					34.69	31.66
Ja	AR95 I49 110	Mand. Eq. 11	Right	dp4			31.36
Ja	AR94 N48 106/AR 93/ N44 66/AR95 K63 11	Mand. Eq. 2	Right	P2 P3 P4 M1 M2 M3
Ja	AR93 M46 112/AR94 M48 39/AR92 M58 7	Mand. Eq. 2	Left	P2 P3 P4 M1 M2 M3
Ja	AR95 J61 46/AR94 L55 2/AR93 J58 51/AR94	Mand. Eq. 3	Right	P2 P3 P4 M1 M2 M3	36.83	49.02
Ja	AR93 P46 1/P48 53/N50 133/AR94 K56	Mand. Eq. 3	Left	M1
Ja	AR95 M49 80/AR93 L57 16/AR94 K59 60	Mand. Eq. 4	Right	M1 P4 M2 M3			51.44		71.45
Ja	AR95 R48 54/AR94 L48 23/AR94 K58 61	Mand. Eq. 4	Left	P2 P3 M1 M2	33.51
Ja	AR95 M49 80	Mand. Eq. 5	Right	M1
Ja	AR94 O48 59/AR 96 L41 6/AR95 J62 36	Mand. Eq. 5	Left	P4 M1 M2 M3
Ja	AR94 J58 18	Mand. Eq. 6	Left	M1
Ja	AR93 P47 3	Mand. Eq. 7	Right	P4 M1			47.26	45.77
Ja	AR94 J51 21/AR91 H53 3	Mand. Eq. 7	Left	M3
Ja	AR93 M55 1	Mand. Eq. 8	Left	dp2 dp3 dp4 M1	11.42	10.64
Ja	AR92 plat sup /AR95 P51 12/ AR95 J65 3	Mand. Eq. 9	Left	P3		11.79
Jb	AR95 O52 36/N49 1/AR99 M41 107	Mand. Eq. 1	Right	P2 M2 M1
Jb	AR95 M54 130/D46 1/M57 15	Mand. Eq. 2	Left	P2 M2 M3
Jb	AR95 M54 184/O53 3/M57 20	Mand. Eq. 3	Right	P2 M2 P3
Jb	AR95 M51 107/O55 31	Mand. Eq. 3	Left	M2 M3
Jb	AR95 O51 14	Mand. Eq. 4	Left	M2
Jb	AR95 L54 27/M54 173	Mand. Eq. 5	Left	M1 M2
Jb	AR95 N53 79/AR99 M42 19	Mand. Eq. 7	Left	dp3		23.85
K	AR 97 S42 93/Q44 71	Mand. Eq. 1	Right	P3 P2
K	AR 97 P56 1	Mand. Eq. 2	Right	dp4 (P4 germ) M1			12.70
K	AR97 K58 1/I42 2/N46 9	Mand. Eq. 2	Left	dp4 (P4 germ)			13.30
K	AR97 M53 13/R44 1	Mand. Eq. 3	Left	M3
K	AR 96 I54 4	Mand. Eq. 4	Right	M2
K	AR 97 O45 1	Mand. Eq. 5	Right	M2
L	AR99 P42 1	Mand. Eq. 1	Left	M3
L	AR98 H58 7/AR97 N51 7/K56 4	Mand. Eq. 2	Right	M1 M2 M3				42.73
L	AR 97 K55 1/AR99 V48 465	Mand. Eq. 3	Right	P2 P3
L	AR99 S42 38	Mand. Eq. 3	Left	P2
M	AR00 S43 25/S43 18/AR02 N46 14/K54 16	Mand. Eq. 1	Right	dp2 dp3 dp4 M3	13.99	9.68	14.98
M	AR02 S50 55/S51 270	Mand. Eq. 2	Right	M2 M3
M	AR02 L49 111/L54 19/L52 1/M51 2/L53	Mand. Eq. 4	Left	P2 P3 P4 M1 M2 M3		53.57	56.21	43.20
M	AR01/02 K48 9/L41 13/L47 1/K51 25	Mand. Eq. 3	Left	P2 P3 P4 M1 M3	63.56			75.98		77.50
Level	Reference	Individual	Side	Dental series	Crown Height (mm)
					dp2/P2	dp3/P3	dp4/P4	M1	M2	M3
E	AR84 Q48 3/ S-T/48-49 11/AR98 O42 3	Max. Eq. 1	Right	P3 P4 M3		45.45	48.92
E	AR92 I64 24	Max. Eq. 2	Left	M2					79.61
E	AR92 U48 275	Max. Eq. 3	Left	Indeterminate
H	AR90 CIII 2.2.5 L54 49/M54 28	Max. Eq. 1	Right	M1 M2
H	AR90 CIII 2.2.5 L54 2/L54 4/L56 91/K58 1	Max. Eq. 1	Left	P2 P3 P4 M1 M2			81.54
I	AR91 CIII J48 2/L47 2/N48 5	Max. Eq. 1	Right	P2 P3 P4
I	AR91 N49 1	Max. Eq. 1	Left	P2 P3 P4		72.08
I	AR91 CIII H53 2/H52 1/H53 1/S53 3	Max. Eq. 2	Left	P2 P3 P4 M2					85.09
I	AR91 R58 2/M49 2/J53 5	Max. Eq. 3	Right	dp2 M1 M2	26.65			88.75
I	AR91 M58 1/S46 N/C	Max. Eq. 4	Right	P2 P4
I	AR94 Niv I Q58 nº8	Max. Eq. 5	Left	M1	94.73
Ja	AR93 N47 14/AR95 L51 140	Max. Eq. 1	Left	P4 M1			27.95	21.05
Ja	AR93 R46 29/AR94 L48 1/AR94 N47 14/P48 26/R46 29	Max. Eq. 2	Right	P2 P3 P4 M1	25.89	34.07		29.56
Ja	AR94 P50 26/O47 117	Max. Eq. 2	Left	P2 P4 P3 M1 M2	29.54	30.29			26.71
Ja	AR95 I61 13/AR93 M55 2/AR93 M54 65	Max. Eq. 3	Right	P2 P3 P4 M2 M3	38.69					66.98
Ja	AR94 K55 8/AR94 F63 1/AR94 K37 107	Max. Eq. 3	Left	P3 P4 M1 M2		58.48	67.35
Ja	AR94 K54 17	Max. Eq. 4	Left	P2	29.83
Ja	AR94 K57 116/AR95 L49 142	Max. Eq. 5	Left	dp2 M3	41.32					43.68
Ja	AR98 N42 37/AR94 L57 141/AR93 N54 96	Max. Eq. 6	Left	P2 P3 P4 M1 M2 M3	29.86	46.88	55.90		54.77	46.38
Ja	AR93 K58 1/AR93 K56 1/AR96 J62 125	Max. Eq. 7	Right	P2 P4 M1			53.34	60.75
Ja	AR95 I62 15/AR94 K54 20/AR94 L57 211/AR98 N41 7	Max. Eq. 7	Left	P2 P4 M1 M2 M3			50.53	60.77	48.53	43.42
Ja	AR93 N54 nº97	Max. Eq. 8	Right	P2 P3	33.61	42.90
Ja	AR94 N48 25/AR94 K59 72/AR94 N54 154	Max. Eq. 9	Right	P2 P3 P4 M1 M2 M3		58.49		61.25	65.84
Ja	AR94 S53 19	Max. Eq. 9	Left	P2
Jb	AR95 N53 2/M48 53/L55 4	Max. Eq. 1	Right	M1 M2 M3						73.91
Jb	AR95 N51 4/ M45 6/N51 58	Max. Eq. 2	Left	P4M1M2M3			49.21	45.75	46.60
Jb	AR95 M48 94	Max. Eq. 3	Left	M3
Jb	AR95 N49 48 /N51 8	Max. Eq. 4	Right	M2 M3					50.71	52.53
Jb	AR96 L48 6	Max. Eq. 5	-	germ
K	AR96 P52 8/N52 14/N52 13	Max. Eq. 1	Right	P4 M1 M2			41.21	43.05	46.88
K	AR97 N53 1/O52 56/N53 3/I52 15	Max. Eq. 2	Left	P4 M1 M2 M3			37.85			49.22
K	AR96 M45 1	Max. Eq. 3	Right	M3
L	AR97 J49 4/J49 9/O52 4	Max. Eq. 1	Left	dp4 P4 M1			12.29	77.42
M	AR02 K54 3/N54 125/K54 2	Max. Eq. 1	Left	P4 M1 M2 M3
M	AR00/02 M51 1/J53 16/N49 9/ O47 2	Max. Eq. 2	Right	P4 M1 M3						51.90

## Sheet: Cervids
Level	Reference	Individual	Side	Dental series	Crown Height (mm)				Wear Stage
					dp4	M1	M2	M3	dp4	M1	M2	M3
E	AR98 N41 209	Mand Cerv 1	Left	dp2 dp3
E	AR92 T48 102	Mand Cerv 2	Left	P3 P2
I	AR92 L47 34	Mand Cerv 1	Right	dp2 dp3
I	AR91 CIII I49 5	Mand Cerv 2	Right	dp3
I	AR91 CIII J53 8	Mand Cerv 3	Left	P2 P3
I	AR92 K47 14/K47 15	Mand Cerv 4	Left	dp2 dp3 dp4	13.74				7L
I	AR92 P inf. N.C.	Mand Cerv 5	Right	dp2dp3dp4M1 M2	7.56				12L	4A	0
I	AR92 L47 38	Mand Cerv 6	Right	dp2 dp3 dp4	13.03				4C
I	AR92 Plat. inf. BN	Mand Cerv 7	Right	P2 P3 P4 M1 M2	4.77					15A	13B	11G
Ja	AR92 L47 surface/AR92 Plat. Sup.	Mand Cerv 1	Right	dp2 dp3 dp4	10.42				7L
Ja	AR95 I63 17/AR98 L40 4	Mand Cerv 1	Left	dp2 dp3 dp4 M1 M2	12.43				7L	0	0
Ja	AR92 L47 surface/AR98 L40 3	Mand Cerv 2	Left	dp2 dp4	11.52				6L
Ja	AR94 P51 803/AR94 H51 1	Mand Cerv 3	Left	P3 M1 M2		16.42	23.75			6	3A
Ja	AR98 M42 12	Mand Cerv 4	Right	P2 P3 P4 M1 M2		10.70				9A
Ja	AR92 Plat.Sup J	Mand Cerv 5	Left	dp4	8.61				6L
Ja	AR92 L47 surface	Mand Cerv 6	Right	dp3 dp4		6.44			11
K	AR97 J47 24	Mand Cerv 1	Left	dp3 dp4	9.45				8
K	AR96 J44 4/J45 4	Mand Cerv 10	Right	P2 P3 P4 M1 M2 M3	9.98					14/15	9	11
K	AR97 L49 26/K53 52	Mand Cerv 11	Left	P2 P3 P4 M1 M2 M3	9.21					9	8	9
K	AR99 K40 s/c	Mand Cerv 2	Left	dp2 dp3 dp4				23.94	8
K	AR99 L43 4	Mand Cerv 2	Right	dp2 dp3 dp4					8
K	AR97 J45 17/J48 15/J46 9/J45 14	Mand Cerv 3	Right	dp2 P3 P4 M3				9.85				0
K	AR96 U45 93	Mand Cerv 4	Right	M3			15.48	16.91				0
K	AR99 H41 4 /AR97 J46 25/AR99 N42 10	Mand Cerv 5	Right	P3 M1 M3			14.88			15		11
K	AR99 N42 8	Mand Cerv 6	Left	M2 M3		15.77		19.61			9	6
K	AR96 M47 34	Mand Cerv 6	Right	M2			19.59	22.25			9	6_7
K	AR96 K54 s/c/N45 114	Mand Cerv 7	Right	P2 P3 P4 M1 M2 M3			13.53			8	5	8
K	AR96 N45 30	Mand Cerv 8	Left	M2 M3			8.64	10.73			5	5
K	AR97 H45 1	Mand Cerv 9	Left	M2 M1 M3		8.33	13.93	16.50		9	8	9
L	AR00 J42 nº8	Mand Cerv 1	Right	P2 P3 P4 M1 M2 M3		6.02	9.84	14.68		13	9	11
L	AR97 O50 1	Mand Cerv 2	Right	P3 P4 M1 M2 M3		10.68	15.10			9	8	7
L	AR 98 P47 4	Mand Cerv 3	Right	P2
L	AR99 T43 BN	Mand Cerv 4	Left	M3				4.38				12
L	AR00 J42 33	Mand Cerv 5	Right	dp3 dp4	10.46				1
L	AR98 I56 6	Mand Cerv 6	Right	dp4	11.60				1
L	AR99 K43 2	Mand Cerv 7	Right	M2			17.26				5
M	AR01 T44 5 /R46 6/O45 4	Mand Cerv 1	Left	dp3 dp4	8.84				5 I
M	AR03 U51 638/640	Mand Cerv 2	Right	P2 P3 P4 M1		0				13
M	AR00 R46 9	Mand Cerv 3	Right	P3
M	AR01 N46 NFC	Mand Cerv 4	Right	P3 P4 M1						I
M	AR01 R43 44/L48 42/ P43 4	Mand Cerv 4	Left	P2 P3
M	AR02 J55 1/AR00 N46 2/AR02 P53 53/K51 1	Mand Cerv 5	Left	P3 M1 M2 M3		15.58	20.31	22.33	7	5	5
M	AR02 U46 12, 13/K50 7	Mand Cerv 6	Right	P3 M1		11.10				9
M	AR01 Q45 30	Mand Cerv 7	Left	M1						5
M	AR02 J52 43	Mand Cerv 8	Right	M1		19.50				4
Level	Reference	Individual	Side	Dental series	Crown Height (mm)				Wear Stage
					dp4	M1	M2	M3	dp4	M1	M2	M3
E	AR92 T48/CIII/AR98 N40 16/N41 123	Max Cerv 1	Right	M1 M2		20.3				4A
H	AR91 2.2.5 L59 3	Max Cerv 1	Right	M3				13.12				8A
H	AR91 2.2.5 L59 /L59 5	Max Cerv 2	Right	P3 P4 M1		7.8				8
H	AR84 M45 1	Max Cerv 3	Right	M1 M2 M3			8.84				5A	3B
I	AR91 Pinf I58/ S53 BN	Max Cerv 1	Left	P2 P3 P4 M1M2		4.37				9A
I	AR92 L46 5 / M45 4 / L46 7	Max Cerv 2	Left	dp2 dp3 dp4 (P2 P3 P4) M1 M2 M3	6.62	15.67		23.27		4A	2A
I	AR92 K46 31 / K46 30	Max Cerv 3	Right	dp2 dp3
I	AR92 M46 4	Max Cerv 4	Left	dp2 dp3 dp4	12.92				4A
Ja	AR95 I49 6/I49 7/AR93 H46 12	Max Cerv 1	Right	M1M2M3		8.51	15.05	21.77		5	4A	2A
Ja	AR93 K57 34/K57 35/L43 10/L50 352	Max Cerv 1	Left	P2 P3 M1 M2						5A
Ja	AR94 L50 2/AR93 M46 8/AR93 M46 6	Max Cerv 2	Right	dp2 dp4 M1	6.79	15.62			14L	4A
Ja	AR94 N53 302	Max Cerv 3	Right	dp2
Ja	AR95 I62 65/AR94 K59 106	Max Cerv 4	Right	M1P4		9.73				4A
Ja	AR95 I49 8/AR93 N55 30	Max Cerv 5	Right	P2 P3
Ja	AR95 I49 8	Max Cerv 6	Right	P3
Ja	AR92 Plat. Sup./AR 94 M49 12	Max Cerv 7	Left	dp2 dp3 dp4	14.56				4A
Ja	AR94 L48 13	Max Cerv 8	Right	dp3 dp4 M1	10.84	18.48			7	2A
Jb	AR93 N51 76	Max Cerv 1	Right	M1		8.11
K	AR96 M45 71	Max Cerv 1	Right	P2 P3 P4 M1 M2 M3		11.03	14.68	18.83		6	4	4
K	AR96 J47 21	Max Cerv 1	Left	M1 M3 M2		10.91	17.06	20.75		6	4	4
K	AR96 N46 20/J49 1/J54 2	Max Cerv 2	Right	P2 M1 M2			13.03
K	AR96 M52 5/K49 4	Max Cerv 3	Left	dp4 M1	5.22	16.63			14L	5
K	AR99 I42 4	Max Cerv 4	Left	P4
L	AR00 K42 3/AR97 S50 2	Max Cerv 1	Left	P2 P3 M1		9.25
M	AR00 S41 5	Max Cerv 1	Right	M1 M3 M2			11.3	18.08		5	5	1
M	AR02 T44 47/T44 51	Max Cerv 2	Left	P2 P3 P4 M1 M2 M3		8.38	16.48	18.42				4
M	AR00 P43 30/ M52 2	Max Cerv 3	Left	P2 P3 P4 M1 M2 M3		9.32		18.71		9	6	4
M	AR00 S43 23	Max Cerv 4	Right	P4 M1M2		17.72	20.92			4	2
M	AR01 M41 48/K50 20/AR02 N48 96/AR03 U49	Max Cerv 4	Left	P3 P4 M1 M2						4	2
M	AR01 M44 12/AR03 U50 453	Max Cerv 5	Left	P3 P4
M	AR01 O43 109/N45 20	Max Cerv 6	Right	P2 P3
M	AR02 K54 25/AR01 N45 23/N46 101	Max Cerv 7	Right	P2 P3 P4 M2			6.77				9A
M	AR00 N47 41	Max Cerv 7	Left	M2
